# Supplementary material for: Multiplexed pancreatic genome engineering and cancer induction by transfection-based CRISPR/Cas9 delivery in mice
Source: Nat Commun. 2016 Feb 26;7:10770. doi: 10.1038/ncomms10770 (PMC4773438; doi:10.1038/ncomms10770)
Supplement: Supplementary Data 1 — Supplementary Data: Indels identified by amplicon sequencing at sgRNA target sites in CRISPR/Cas9-induced pancreatic cancers and cancer cell lines. [file ncomms10770-s2.xlsx]

## Sheet: Indels
Supplementary Data 1: Indels identified by amplicon sequencing at sgRNA target sites in CRISPR/Cas9-induced pancreatic cancers and cancer cell lines
SampleID	sgRNA ID	Chrom	Position	Ref	Cons	VarAllele	Indel type	MRF
Tu1, liv met #1	Apc	chr18	34261056	C	*/-A	-A	1del	0.511306
Tu1, liv met #1	Apc	chr18	34261059	G	*/+TT	+TT	2ins	0.488304
Tu1, liv met #1	Atm	chr9	53522201	G	-T/-T	-T	1del	0.506988
Tu1, liv met #1	Cdkn2a-ex2	chr4	89276738	G	*/-C	-C	1del	0.00620218
Tu1, liv met #1	Cdkn2a-ex2	chr4	89276739	C	-G/-G	-G	1del	0.493911
Tu1, liv met #1	Cdkn2a-ex2	chr4	89276740	G	*/-G	-G	1del	0.0057042
Tu1, liv met #1	Cdkn2b	chr4	89310688	C	*/+G	+G	1ins	0.0514914
Tu1, liv met #1	Cdkn2b	chr4	89310689	G	*/+T	+T	1ins	0.00962778
Tu1, liv met #1	Cdkn2b	chr4	89310690	G	*/-TTCA	-TTCA	4del	0.524456
Tu1, liv met #1	Cdkn2b	chr4	89310690	G	*/+T	-TTCA	4del	0.278002
Tu1, liv met #1	Cdkn2b	chr4	89310691	T	*/+G	+G	1ins	0.0461618
Tu1, liv met #1	Cdkn2b	chr4	89310692	T	*/-CAGG	-CAGG	4del	0.00894008
Tu1, liv met #1	Cdkn2b	chr4	89310692	T	*/+G	+G	1ins	0.0421216
Tu1, liv met #1	Pten	chr19	32758342	G	*/-ACCGCCAAGTCCAGAGCCATTTCCATCCTGCAGAAGAAGCCTCGCCACCAGCAGCTTCTGCCATCTCTCTCCTCCTTTTTCTTCAGCCACAGGCTCCCAGACATGACAGCCATC	-ACCGCCAAGTCCAGAGCCATTTCCATCCTGCAGAAGAAGCCTCGCCACCAGCAGCTTCTGCCATCTCTCTCCTCCTTTTTCTTCAGCCACAGGCTCCCAGACATGACAGCCATC	114del	0.666336
Tu1, liv met #1	Pten	chr19	32758343	A	*/-CCGCCAAGTCCAGAGCCATTTCCATCCTGCAGAAGAAGCCTCGCCACCAGCAGCTTCTGCCATCTCTCTCCTCCTTTTTCTTCAGCCACAGGCTCCCAGACATGACAGCCATCA	-CCGCCAAGTCCAGAGCCATTTCCATCCTGCAGAAGAAGCCTCGCCACCAGCAGCTTCTGCCATCTCTCTCCTCCTTTTTCTTCAGCCACAGGCTCCCAGACATGACAGCCATCA	114del	0.0060586
Tu1, liv met #1	Pten	chr19	32758456	C	*/-A	-A	1del	0.0163582
Tu1, liv met #1	Pten	chr19	32758457	A	*/-T	-T	1del	0.310421
Tu1, liv met #1	Rosa26.1	chr6	113074488	C	*/-AT	-AT	2del	0.466561
Tu1, liv met #1	Rosa26.2	chr6	113068572	T	*/-TCC	-TCC	3del	0.00323856
Tu1, liv met #1	Rosa26.2	chr6	113068576	T	*/-CAG	-CAG	3del	0.486129
Tu1, liv met #1	Rosa26.2	chr6	113068578	A	*/-GATAGT	-GATAGT	6del	0.00584661
Tu1, liv met #1	Rosa26.2	chr6	113068579	G	-ATAGTC/-ATAGTC	-ATAGTC	6del	0.499513
Tu1, liv met #1	Trp53	chr11	69587385	G	*/-CATGGACGATCTGTTGCTGCCCCAGGATGTTGAGGAGTTTTTTGAAGGCCCAAGTGAAGCCCTCCGAGTGTCAGGAGCTCCTGCAGCACAGGACCCTGT	-CATGGACGATCTGTTGCTGCCCCAGGATGTTGAGGAGTTTTTTGAAGGCCCAAGTGAAGCCCTCCGAGTGTCAGGAGCTCCTGCAGCACAGGACCCTGT	99del	0.6039
Tu1, liv met #1	Trp53	chr11	69587386	C	*/-ATGGACGATCTGTTGCTGCCCCAGGATGTTGAGGAGTTTTTTGAAGGCCCAAGTGAAGCCCTCCGAGTGTCAGGAGCTCCTGCAGCACAGGACCCTGTC	-ATGGACGATCTGTTGCTGCCCCAGGATGTTGAGGAGTTTTTTGAAGGCCCAAGTGAAGCCCTCCGAGTGTCAGGAGCTCCTGCAGCACAGGACCCTGTC	99del	0.00945734
Tu1, liv met #1	Trp53	chr11	69587437	A	*/-AG	-AG	2del	0.0195017
Tu1, liv met #1	Trp53	chr11	69587438	A	-GT/-GT	-GT	2del	0.347508
Tu1, liv met #1	Trp53	chr11	69587439	G	-TG/-TG	-TG	2del	0.0183277
Tu1, liv met #6	Apc	chr18	34261056	C	*/-A	-A	1del	0.527143
Tu1, liv met #6	Apc	chr18	34261059	G	*/+TT	+TT	2ins	0.472379
Tu1, liv met #6	Atm	chr9	53522201	G	-T/-T	-T	1del	0.493395
Tu1, liv met #6	Cdkn2a-ex2	chr4	89276738	G	*/-C	-C	1del	0.00598194
Tu1, liv met #6	Cdkn2a-ex2	chr4	89276739	C	-G/-G	-G	1del	0.494526
Tu1, liv met #6	Cdkn2a-ex2	chr4	89276740	G	*/-G	-G	1del	0.00564334
Tu1, liv met #6	Cdkn2b	chr4	89310688	C	*/+G	+G	1ins	0.0502262
Tu1, liv met #6	Cdkn2b	chr4	89310690	G	*/-TTCA	-TTCA	4del	0.520984
Tu1, liv met #6	Cdkn2b	chr4	89310690	G	*/+T	-TTCA	4del	0.303054
Tu1, liv met #6	Cdkn2b	chr4	89310691	T	*/+G	+G	1ins	0.0474548
Tu1, liv met #6	Cdkn2b	chr4	89310692	T	*/+G	+G	1ins	0.0367647
Tu1, liv met #6	Pten	chr19	32758341	C	*/-GACCGCCAAGTCCAGAGCCATTTCCATCCTGCAGAAGAAGCCTCGCCACCAGCAGCTTCTGCCATCTCTCTCCTCCTTTTTCTTCAGCCACAGGCTCCCAGACATGACAGCCAT	-GACCGCCAAGTCCAGAGCCATTTCCATCCTGCAGAAGAAGCCTCGCCACCAGCAGCTTCTGCCATCTCTCTCCTCCTTTTTCTTCAGCCACAGGCTCCCAGACATGACAGCCAT	114del	0.00347524
Tu1, liv met #6	Pten	chr19	32758342	G	*/-ACCGCCAAGTCCAGAGCCATTTCCATCCTGCAGAAGAAGCCTCGCCACCAGCAGCTTCTGCCATCTCTCTCCTCCTTTTTCTTCAGCCACAGGCTCCCAGACATGACAGCCATC	-ACCGCCAAGTCCAGAGCCATTTCCATCCTGCAGAAGAAGCCTCGCCACCAGCAGCTTCTGCCATCTCTCTCCTCCTTTTTCTTCAGCCACAGGCTCCCAGACATGACAGCCATC	114del	0.651008
Tu1, liv met #6	Pten	chr19	32758343	A	*/-CCGCCAAGTCCAGAGCCATTTCCATCCTGCAGAAGAAGCCTCGCCACCAGCAGCTTCTGCCATCTCTCTCCTCCTTTTTCTTCAGCCACAGGCTCCCAGACATGACAGCCATCA	-CCGCCAAGTCCAGAGCCATTTCCATCCTGCAGAAGAAGCCTCGCCACCAGCAGCTTCTGCCATCTCTCTCCTCCTTTTTCTTCAGCCACAGGCTCCCAGACATGACAGCCATCA	114del	0.00512298
Tu1, liv met #6	Pten	chr19	32758456	C	*/-A	-A	1del	0.0154888
Tu1, liv met #6	Pten	chr19	32758456	C	*/-AT	-A	1del	0.00443393
Tu1, liv met #6	Pten	chr19	32758457	A	*/-T	-T	1del	0.318943
Tu1, liv met #6	Rosa26.1	chr6	113074488	C	*/-AT	-AT	2del	0.473684
Tu1, liv met #6	Rosa26.2	chr6	113068572	T	*/-TCC	-TCC	3del	0.00305546
Tu1, liv met #6	Rosa26.2	chr6	113068576	T	*/-CAG	-CAG	3del	0.490723
Tu1, liv met #6	Rosa26.2	chr6	113068578	A	*/-GATAGT	-GATAGT	6del	0.00566868
Tu1, liv met #6	Rosa26.2	chr6	113068579	G	-ATAGTC/-ATAGTC	-ATAGTC	6del	0.495487
Tu1, liv met #6	Trp53	chr11	69587437	A	*/-AG	-AG	2del	0.0518978
Tu1, liv met #6	Trp53	chr11	69587438	A	-GT/-GT	-GT	2del	0.899061
Tu1, liv met #6	Trp53	chr11	69587439	G	-TG/-TG	-TG	2del	0.0474438
Tu1, single cell clone #1	Apc	chr18	34261056	C	*/-A	-A	1del	0.507855
Tu1, single cell clone #1	Apc	chr18	34261059	G	*/+TT	+TT	2ins	0.489674
Tu1, single cell clone #1	Atm	chr9	53522201	G	*/-T	-T	1del	0.499844
Tu1, single cell clone #1	Cdkn2a-ex2	chr4	89276739	C	*/-G	-G	1del	0.506844
Tu1, single cell clone #1	Cdkn2b	chr4	89310690	G	*/-TTCA	-TTCA	4del	0.566035
Tu1, single cell clone #1	Cdkn2b	chr4	89310690	G	*/+T	-TTCA	4del	0.329674
Tu1, single cell clone #1	Pten	chr19	32758342	G	*/-ACCGCCAAGTCCAGAGCCATTTCCATCCTGCAGAAGAAGCCTCGCCACCAGCAGCTTCTGCCATCTCTCTCCTCCTTTTTCTTCAGCCACAGGCTCCCAGACATGACAGCCATC	-ACCGCCAAGTCCAGAGCCATTTCCATCCTGCAGAAGAAGCCTCGCCACCAGCAGCTTCTGCCATCTCTCTCCTCCTTTTTCTTCAGCCACAGGCTCCCAGACATGACAGCCATC	114del	0.723894
Tu1, single cell clone #1	Pten	chr19	32758456	C	*/-A	-A	1del	0.0132297
Tu1, single cell clone #1	Pten	chr19	32758457	A	*/-T	-T	1del	0.255302
Tu1, single cell clone #1	Rosa26.1	chr6	113074488	C	*/-AT	-AT	2del	0.489496
Tu1, single cell clone #1	Rosa26.2	chr6	113068576	T	*/-CAG	-CAG	3del	0.475536
Tu1, single cell clone #1	Rosa26.2	chr6	113068578	A	*/-GATAGT	-GATAGT	6del	0.00956275
Tu1, single cell clone #1	Rosa26.2	chr6	113068579	G	-ATAGTC/-ATAGTC	-ATAGTC	6del	0.493715
Tu1, single cell clone #1	Trp53	chr11	69587385	G	*/-CATGGACGATCTGTTGCTGCCCCAGGATGTTGAGGAGTTTTTTGAAGGCCCAAGTGAAGCCCTCCGAGTGTCAGGAGCTCCTGCAGCACAGGACCCTGT	-CATGGACGATCTGTTGCTGCCCCAGGATGTTGAGGAGTTTTTTGAAGGCCCAAGTGAAGCCCTCCGAGTGTCAGGAGCTCCTGCAGCACAGGACCCTGT	99del	0.694773
Tu1, single cell clone #1	Trp53	chr11	69587386	C	*/-ATGGACGATCTGTTGCTGCCCCAGGATGTTGAGGAGTTTTTTGAAGGCCCAAGTGAAGCCCTCCGAGTGTCAGGAGCTCCTGCAGCACAGGACCCTGTC	-ATGGACGATCTGTTGCTGCCCCAGGATGTTGAGGAGTTTTTTGAAGGCCCAAGTGAAGCCCTCCGAGTGTCAGGAGCTCCTGCAGCACAGGACCCTGTC	99del	0.00565836
Tu1, single cell clone #1	Trp53	chr11	69587437	A	*/-AG	-AG	2del	0.0171142
Tu1, single cell clone #1	Trp53	chr11	69587438	A	-GT/-GT	-GT	2del	0.251473
Tu1, single cell clone #1	Trp53	chr11	69587439	G	-TG/-TG	-TG	2del	0.0134502
Tu1, single cell clone #8	Apc	chr18	34261056	C	*/-A	-A	1del	0.487642
Tu1, single cell clone #8	Apc	chr18	34261059	G	*/+TT	+TT	2ins	0.479079
Tu1, single cell clone #8	Atm	chr9	53522201	G	*/-T	-T	1del	0.470406
Tu1, single cell clone #8	Cdkn2a-ex2	chr4	89276739	C	*/-G	-G	1del	0.57768
Tu1, single cell clone #8	Cdkn2b	chr4	89310690	G	*/-TTCA	-TTCA	4del	0.616572
Tu1, single cell clone #8	Cdkn2b	chr4	89310690	G	*/+T	+T	1ins	0.25782
Tu1, single cell clone #8	Pten	chr19	32758342	G	*/-ACCGCCAAGTCCAGAGCCATTTCCATCCTGCAGAAGAAGCCTCGCCACCAGCAGCTTCTGCCATCTCTCTCCTCCTTTTTCTTCAGCCACAGGCTCCCAGACATGACAGCCATC	-ACCGCCAAGTCCAGAGCCATTTCCATCCTGCAGAAGAAGCCTCGCCACCAGCAGCTTCTGCCATCTCTCTCCTCCTTTTTCTTCAGCCACAGGCTCCCAGACATGACAGCCATC	114del	0.648783
Tu1, single cell clone #8	Pten	chr19	32758456	C	*/-A	-A	1del	0.0179102
Tu1, single cell clone #8	Pten	chr19	32758457	A	*/-T	-T	1del	0.295478
Tu1, single cell clone #8	Rosa26.1	chr6	113074488	C	*/-AT	-AT	2del	0.458703
Tu1, single cell clone #8	Rosa26.2	chr6	113068576	T	*/-CAG	-CAG	3del	0.481436
Tu1, single cell clone #8	Rosa26.2	chr6	113068578	A	*/-GATAGT	-GATAGT	6del	0.00984811
Tu1, single cell clone #8	Rosa26.2	chr6	113068579	G	-ATAGTC/-ATAGTC	-ATAGTC	6del	0.493407
Tu1, single cell clone #8	Trp53	chr11	69587385	G	*/-CATGGACGATCTGTTGCTGCCCCAGGATGTTGAGGAGTTTTTTGAAGGCCCAAGTGAAGCCCTCCGAGTGTCAGGAGCTCCTGCAGCACAGGACCCTGT	-CATGGACGATCTGTTGCTGCCCCAGGATGTTGAGGAGTTTTTTGAAGGCCCAAGTGAAGCCCTCCGAGTGTCAGGAGCTCCTGCAGCACAGGACCCTGT	99del	0.607439
Tu1, single cell clone #8	Trp53	chr11	69587386	C	*/-ATGGACGATCTGTTGCTGCCCCAGGATGTTGAGGAGTTTTTTGAAGGCCCAAGTGAAGCCCTCCGAGTGTCAGGAGCTCCTGCAGCACAGGACCCTGTC	-ATGGACGATCTGTTGCTGCCCCAGGATGTTGAGGAGTTTTTTGAAGGCCCAAGTGAAGCCCTCCGAGTGTCAGGAGCTCCTGCAGCACAGGACCCTGTC	99del	0.00359628
Tu1, single cell clone #8	Trp53	chr11	69587437	A	*/-AG	-AG	2del	0.0191802
Tu1, single cell clone #8	Trp53	chr11	69587438	A	-GT/-GT	-GT	2del	0.305684
Tu1, single cell clone #8	Trp53	chr11	69587439	G	-TG/-TG	-TG	2del	0.0162499
Tu1, tissue	Apc	chr18	34261056	C	*/-A	-A	1del	0.111434
Tu1, tissue	Apc	chr18	34261059	G	*/+TT	+TT	2ins	0.112751
Tu1, tissue	Atm	chr9	53522201	G	-T/-T	-T	1del	0.122038
Tu1, tissue	Cdkn2a-ex2	chr4	89276739	C	-G/-G	-G	1del	0.108819
Tu1, tissue	Cdkn2b	chr4	89310688	C	*/+G	+G	1ins	0.00905484
Tu1, tissue	Cdkn2b	chr4	89310690	G	*/-TTCA	-TTCA	4del	0.0936677
Tu1, tissue	Cdkn2b	chr4	89310690	G	*/+T	+T	1ins	0.0519972
Tu1, tissue	Cdkn2b	chr4	89310691	T	*/+G	+G	1ins	0.00899428
Tu1, tissue	Cdkn2b	chr4	89310692	T	*/+G	+G	1ins	0.00675328
Tu1, tissue	Pten	chr19	32758342	G	*/-ACCGCCAAGTCCAGAGCCATTTCCATCCTGCAGAAGAAGCCTCGCCACCAGCAGCTTCTGCCATCTCTCTCCTCCTTTTTCTTCAGCCACAGGCTCCCAGACATGACAGCCATC	-ACCGCCAAGTCCAGAGCCATTTCCATCCTGCAGAAGAAGCCTCGCCACCAGCAGCTTCTGCCATCTCTCTCCTCCTTTTTCTTCAGCCACAGGCTCCCAGACATGACAGCCATC	114del	0.154239
Tu1, tissue	Pten	chr19	32758457	A	*/-T	-T	1del	0.133617
Tu1, tissue	Rosa26.1	chr6	113074488	C	*/-AT	-AT	2del	0.114054
Tu1, tissue	Rosa26.2	chr6	113068576	T	*/-CAG	-CAG	3del	0.102955
Tu1, tissue	Rosa26.2	chr6	113068579	G	-ATAGTC/-ATAGTC	-ATAGTC	6del	0.107134
Tu1, tissue	Trp53	chr11	69587385	G	*/-CATGGACGATCTGTTGCTGCCCCAGGATGTTGAGGAGTTTTTTGAAGGCCCAAGTGAAGCCCTCCGAGTGTCAGGAGCTCCTGCAGCACAGGACCCTGT	-CATGGACGATCTGTTGCTGCCCCAGGATGTTGAGGAGTTTTTTGAAGGCCCAAGTGAAGCCCTCCGAGTGTCAGGAGCTCCTGCAGCACAGGACCCTGT	99del	0.170949
Tu1, tissue	Trp53	chr11	69587438	A	-GT/-GT	-GT	2del	0.100077
Tu1, tissue	Trp53	chr11	69587439	G	*/-TG	-TG	2del	0.00565437
Tu1/2, cell line (mixed)	Apc	chr18	34261052	A	*/-AAGCAAG	-AAGCAAG	7del	0.0494743
Tu1/2, cell line (mixed)	Apc	chr18	34261056	C	*/-A	-A	1del	0.401922
Tu1/2, cell line (mixed)	Apc	chr18	34261057	A	*/-AG	-AG	2del	0.117655
Tu1/2, cell line (mixed)	Apc	chr18	34261058	A	*/-G	-G	1del	0.0590208
Tu1/2, cell line (mixed)	Apc	chr18	34261059	G	*/+TT	+TT	2ins	0.308198
Tu1/2, cell line (mixed)	Apc	chr18	34261059	G	*/+A	+A	1ins	0.061988
Tu1/2, cell line (mixed)	Arid1a	chr4	133723007	C	*/-GG	-GG	2del	0.0158512
Tu1/2, cell line (mixed)	Arid1a	chr4	133723008	G	*/-GCT	-GCT	3del	0.0656954
Tu1/2, cell line (mixed)	Arid1a	chr4	133723009	G	*/-CT	-CT	2del	0.129283
Tu1/2, cell line (mixed)	Arid1a	chr4	133723009	G	*/-C	-C	1del	0.0710097
Tu1/2, cell line (mixed)	Arid1b	chr17	5040686	A	*/-CG	-CG	2del	0.0488304
Tu1/2, cell line (mixed)	Arid1b	chr17	5040687	C	-G/-G	-G	1del	0.307302
Tu1/2, cell line (mixed)	Arid5b	chr10	68278020	T	*/-TCCCACAACAGCTGGAGCTCCGCTATGCAAATCGGA	-TCCCACAACAGCTGGAGCTCCGCTATGCAAATCGGA	36del	0.0849899
Tu1/2, cell line (mixed)	Arid5b	chr10	68278055	G	*/-ATC	-ATC	3del	0.065382
Tu1/2, cell line (mixed)	Arid5b	chr10	68278057	T	*/-C	-C	1del	0.232657
Tu1/2, cell line (mixed)	Atm	chr9	53522201	G	-T/-T	-T	1del	0.406348
Tu1/2, cell line (mixed)	Atm	chr9	53522204	T	*/-TC	-TC	2del	0.0496543
Tu1/2, cell line (mixed)	Brca1	chr11	101549000	C	*/-TTCTGTTGACTTACCAGATCGGACACTCTAAGATT	-TTCTGTTGACTTACCAGATCGGACACTCTAAGATT	35del	0.0683791
Tu1/2, cell line (mixed)	Brca1	chr11	101549013	A	*/-CCAGAT	-CCAGAT	6del	0.0584096
Tu1/2, cell line (mixed)	Brca1	chr11	101549018	A	*/-T	-T	1del	0.0615764
Tu1/2, cell line (mixed)	Brca1	chr11	101549019	T	+G/+G	+G	1ins	0.0496129
Tu1/2, cell line (mixed)	Cdkn2a-ex1b	chr4	89294434	G	*/-GA	-GA	2del	0.135342
Tu1/2, cell line (mixed)	Cdkn2a-ex1b	chr4	89294435	G	*/-A	-A	1del	0.0596227
Tu1/2, cell line (mixed)	Cdkn2a-ex1b	chr4	89294436	A	*/-TCGC	-TCGC	4del	0.0546649
Tu1/2, cell line (mixed)	Cdkn2a-ex1b	chr4	89294436	A	*/-T	-T	1del	0.0168051
Tu1/2, cell line (mixed)	Cdkn2a-ex2	chr4	89276720	G	*/-AACACAAAGAGCACCCAGCGGAACGC	-AACACAAAGAGCACCCAGCGGAACGC	26del	0.0915463
Tu1/2, cell line (mixed)	Cdkn2a-ex2	chr4	89276739	C	-G/-G	-G	1del	0.383286
Tu1/2, cell line (mixed)	Cdkn2a-ex2	chr4	89276740	G	+A/+A	+A	1ins	0.107801
Tu1/2, cell line (mixed)	Cdkn2b	chr4	89310682	C	*/-CGAAG	-CGAAG	5del	0.00794751
Tu1/2, cell line (mixed)	Cdkn2b	chr4	89310683	C	*/-GAA	-GAA	3del	0.0116156
Tu1/2, cell line (mixed)	Cdkn2b	chr4	89310684	G	*/-AAGCG	-AAGCG	5del	0.0138164
Tu1/2, cell line (mixed)	Cdkn2b	chr4	89310685	A	*/-AGCGG	-AGCGG	5del	0.0513531
Tu1/2, cell line (mixed)	Cdkn2b	chr4	89310686	A	*/-GCG	-GCG	3del	0.0472775
Tu1/2, cell line (mixed)	Cdkn2b	chr4	89310688	C	*/+G	+G	1ins	0.0447913
Tu1/2, cell line (mixed)	Cdkn2b	chr4	89310689	G	*/+T	+T	1ins	0.00900717
Tu1/2, cell line (mixed)	Cdkn2b	chr4	89310690	G	*/-TTCA	-TTCA	4del	0.454312
Tu1/2, cell line (mixed)	Cdkn2b	chr4	89310690	G	*/+T	-TTCA	4del	0.231823
Tu1/2, cell line (mixed)	Cdkn2b	chr4	89310691	T	*/-TCAG	-TCAG	4del	0.00864037
Tu1/2, cell line (mixed)	Cdkn2b	chr4	89310691	T	*/+G	+G	1ins	0.0380665
Tu1/2, cell line (mixed)	Cdkn2b	chr4	89310692	T	*/-CAGG	-CAGG	4del	0.00790675
Tu1/2, cell line (mixed)	Cdkn2b	chr4	89310692	T	*/+G	+G	1ins	0.033135
Tu1/2, cell line (mixed)	Cdkn2b	chr4	89310692	T	*/+T	+G	1ins	0.00432018
Tu1/2, cell line (mixed)	Pten	chr19	32758342	G	*/-ACCGCCAAGTCCAGAGCCATTTCCATCCTGCAGAAGAAGCCTCGCCACCAGCAGCTTCTGCCATCTCTCTCCTCCTTTTTCTTCAGCCACAGGCTCCCAGACATGACAGCCATC	-ACCGCCAAGTCCAGAGCCATTTCCATCCTGCAGAAGAAGCCTCGCCACCAGCAGCTTCTGCCATCTCTCTCCTCCTTTTTCTTCAGCCACAGGCTCCCAGACATGACAGCCATC	114del	0.563687
Tu1/2, cell line (mixed)	Pten	chr19	32758456	C	*/-A	-A	1del	0.139315
Tu1/2, cell line (mixed)	Pten	chr19	32758457	A	*/-T	-T	1del	0.284961
Tu1/2, cell line (mixed)	Rosa26.1	chr6	113074487	C	*/-CA	-CA	2del	0.0610225
Tu1/2, cell line (mixed)	Rosa26.1	chr6	113074488	C	*/-A	-A	1del	0.055525
Tu1/2, cell line (mixed)	Rosa26.1	chr6	113074488	C	*/-AT	-AT	2del	0.313909
Tu1/2, cell line (mixed)	Rosa26.2	chr6	113068571	T	*/-TTCCTCAGA	-TTCCTCAGA	9del	0.064004
Tu1/2, cell line (mixed)	Rosa26.2	chr6	113068575	C	*/-TCAGATAGTCT	-TCAGATAGTCT	11del	0.0390885
Tu1/2, cell line (mixed)	Rosa26.2	chr6	113068576	T	*/-CAG	-CAG	3del	0.297533
Tu1/2, cell line (mixed)	Rosa26.2	chr6	113068578	A	*/-GATAGT	-GATAGT	6del	0.00403155
Tu1/2, cell line (mixed)	Rosa26.2	chr6	113068579	G	*/-ATAGTCTT	-ATAGTCTT	8del	0.00257919
Tu1/2, cell line (mixed)	Rosa26.2	chr6	113068579	G	*/-ATAGTC	-ATAGTC	6del	0.293727
Tu1/2, cell line (mixed)	Rosa26.2	chr6	113068579	G	*/-AT	-AT	2del	0.153499
Tu1/2, cell line (mixed)	Rosa26.2	chr6	113068580	A	*/-TAGTCTTGT	-TAGTCTTGT	9del	0.0579191
Tu1/2, cell line (mixed)	Rosa26.2	chr6	113068580	A	*/-TAGTCTTG	-TAGTCTTG	8del	0.0528609
Tu1/2, cell line (mixed)	Smad4	chr18	73675795	C	*/-ATAGTG	-ATAGTG	6del	0.113489
Tu1/2, cell line (mixed)	Smad4	chr18	73675797	T	*/-AG	-AG	2del	0.00275013
Tu1/2, cell line (mixed)	Smad4	chr18	73675798	A	*/-GT	-GT	2del	0.159586
Tu1/2, cell line (mixed)	Smad4	chr18	73675799	G	*/-TG	-TG	2del	0.00264536
Tu1/2, cell line (mixed)	Smad4	chr18	73675801	G	*/+CCTGCCTGCCTGCCTGCCTGCCTGCCTGCCT	+CCTGCCTGCCTGCCTGCCTGCCTGCCTGCCT	31ins	0.0152436
Tu1/2, cell line (mixed)	Smad4	chr18	73675801	G	*/-A	-A	1del	0.0555526
Tu1/2, cell line (mixed)	Smad4	chr18	73675801	G	*/-ATATGGATTC	-A	1del	0.0053955
Tu1/2, cell line (mixed)	Trp53	chr11	69587385	G	*/-CATGGACGATCTGTTGCTGCCCCAGGATGTTGAGGAGTTTTTTGAAGGCCCAAGTGAAGCCCTCCGAGTGTCAGGAGCTCCTGCAGCACAGGACCCTGT	-CATGGACGATCTGTTGCTGCCCCAGGATGTTGAGGAGTTTTTTGAAGGCCCAAGTGAAGCCCTCCGAGTGTCAGGAGCTCCTGCAGCACAGGACCCTGT	99del	0.454032
Tu1/2, cell line (mixed)	Trp53	chr11	69587437	A	*/-AG	-AG	2del	0.0154056
Tu1/2, cell line (mixed)	Trp53	chr11	69587438	A	*/-GT	-GT	2del	0.25761
Tu1/2, cell line (mixed)	Trp53	chr11	69587438	A	*/-GTGAAGCC	-GT	2del	0.0562803
Tu1/2, cell line (mixed)	Trp53	chr11	69587439	G	*/-T	-T	1del	0.047273
Tu1/2, cell line (mixed)	Trp53	chr11	69587439	G	*/-TG	-T	1del	0.0147844
Tu1/2, cell line (mixed)	Trp53	chr11	69587440	T	*/-GAAGC	-GAAGC	5del	0.0578333
Tu1/2, cell line (mixed)	Trp53	chr11	69587440	T	*/-GAAG	-GAAG	4del	0.0505032
Tu1/2, cell line (mixed)	Trp53	chr11	69587440	T	*/+A	+A	1ins	0.0437321
Tu1/2, liv met #3 (mixed)	Apc	chr18	34261056	C	*/-A	-A	1del	0.421011
Tu1/2, liv met #3 (mixed)	Apc	chr18	34261057	A	*/-AG	-AG	2del	0.166773
Tu1/2, liv met #3 (mixed)	Apc	chr18	34261058	A	*/-G	-G	1del	0.152993
Tu1/2, liv met #3 (mixed)	Apc	chr18	34261059	G	*/+TT	+TT	2ins	0.258734
Tu1/2, liv met #3 (mixed)	Arid1a	chr4	133723008	G	*/-GCT	-GCT	3del	0.183669
Tu1/2, liv met #3 (mixed)	Arid1a	chr4	133723009	G	-C/-C	-C	1del	0.193538
Tu1/2, liv met #3 (mixed)	Arid1b	chr17	5040687	C	-G/-G	-G	1del	0.547136
Tu1/2, liv met #3 (mixed)	Arid5b	chr10	68278020	T	*/-TCCCACAACAGCTGGAGCTCCGCTATGCAAATCGGA	-TCCCACAACAGCTGGAGCTCCGCTATGCAAATCGGA	36del	0.185919
Tu1/2, liv met #3 (mixed)	Arid5b	chr10	68278057	T	*/-C	-C	1del	0.320693
Tu1/2, liv met #3 (mixed)	Atm	chr9	53522201	G	-T/-T	-T	1del	0.25468
Tu1/2, liv met #3 (mixed)	Brca1	chr11	101549013	A	*/-CCAGAT	-CCAGAT	6del	0.138134
Tu1/2, liv met #3 (mixed)	Brca1	chr11	101549018	A	*/-T	-T	1del	0.129922
Tu1/2, liv met #3 (mixed)	Brca1	chr11	101549019	T	+G/+G	+G	1ins	0.130343
Tu1/2, liv met #3 (mixed)	Cdkn2a-ex1b	chr4	89294434	G	*/-GATC	-GATC	4del	0.0139572
Tu1/2, liv met #3 (mixed)	Cdkn2a-ex1b	chr4	89294435	G	*/-A	-A	1del	0.174139
Tu1/2, liv met #3 (mixed)	Cdkn2a-ex1b	chr4	89294436	A	-TCGC/-TCGC	-TCGC	4del	0.164087
Tu1/2, liv met #3 (mixed)	Cdkn2a-ex2	chr4	89276720	G	*/-AACACAAAGAGCACCCAGCGGAACGC	-AACACAAAGAGCACCCAGCGGAACGC	26del	0.200985
Tu1/2, liv met #3 (mixed)	Cdkn2a-ex2	chr4	89276738	G	*/-C	-C	1del	0.00439311
Tu1/2, liv met #3 (mixed)	Cdkn2a-ex2	chr4	89276739	C	*/-G	-G	1del	0.31138
Tu1/2, liv met #3 (mixed)	Cdkn2a-ex2	chr4	89276740	G	+A/+A	+A	1ins	0.210074
Tu1/2, liv met #3 (mixed)	Cdkn2b	chr4	89310682	C	*/-CGAAG	-CGAAG	5del	0.0245089
Tu1/2, liv met #3 (mixed)	Cdkn2b	chr4	89310683	C	*/-GAA	-GAA	3del	0.0324383
Tu1/2, liv met #3 (mixed)	Cdkn2b	chr4	89310685	A	*/-AGCGG	-AGCGG	5del	0.146963
Tu1/2, liv met #3 (mixed)	Cdkn2b	chr4	89310686	A	*/-GCG	-GCG	3del	0.132997
Tu1/2, liv met #3 (mixed)	Cdkn2b	chr4	89310688	C	*/+G	+G	1ins	0.0316273
Tu1/2, liv met #3 (mixed)	Cdkn2b	chr4	89310689	G	*/-GTT	-GTT	3del	0.0164895
Tu1/2, liv met #3 (mixed)	Cdkn2b	chr4	89310690	G	*/+T	+T	1ins	0.191116
Tu1/2, liv met #3 (mixed)	Cdkn2b	chr4	89310690	G	*/-TTCA	-TTCA	4del	0.33078
Tu1/2, liv met #3 (mixed)	Cdkn2b	chr4	89310691	T	*/+G	+G	1ins	0.0327086
Tu1/2, liv met #3 (mixed)	Cdkn2b	chr4	89310692	T	*/+G	+G	1ins	0.0259506
Tu1/2, liv met #3 (mixed)	Pten	chr19	32758342	G	*/-ACCGCCAAGTCCAGAGCCATTTCCATCCTGCAGAAGAAGCCTCGCCACCAGCAGCTTCTGCCATCTCTCTCCTCCTTTTTCTTCAGCCACAGGCTCCCAGACATGACAGCCATC	-ACCGCCAAGTCCAGAGCCATTTCCATCCTGCAGAAGAAGCCTCGCCACCAGCAGCTTCTGCCATCTCTCTCCTCCTTTTTCTTCAGCCACAGGCTCCCAGACATGACAGCCATC	114del	0.209999
Tu1/2, liv met #3 (mixed)	Pten	chr19	32758455	T	*/-C	-C	1del	0.00963655
Tu1/2, liv met #3 (mixed)	Pten	chr19	32758456	C	*/-A	-A	1del	0.419508
Tu1/2, liv met #3 (mixed)	Pten	chr19	32758457	A	*/-T	-T	1del	0.358607
Tu1/2, liv met #3 (mixed)	Rosa26.1	chr6	113074487	C	*/-CA	-CA	2del	0.0968968
Tu1/2, liv met #3 (mixed)	Rosa26.1	chr6	113074488	C	*/-A	-A	1del	0.11083
Tu1/2, liv met #3 (mixed)	Rosa26.1	chr6	113074488	C	*/-AT	-AT	2del	0.275491
Tu1/2, liv met #3 (mixed)	Rosa26.2	chr6	113068571	T	*/-TTCCTCAGA	-TTCCTCAGA	9del	0.0993093
Tu1/2, liv met #3 (mixed)	Rosa26.2	chr6	113068575	C	*/-TCAGATAGTCT	-TCAGATAGTCT	11del	0.0967138
Tu1/2, liv met #3 (mixed)	Rosa26.2	chr6	113068576	T	*/-CAG	-CAG	3del	0.185122
Tu1/2, liv met #3 (mixed)	Rosa26.2	chr6	113068577	C	*/-AG	-AG	2del	0.00232474
Tu1/2, liv met #3 (mixed)	Rosa26.2	chr6	113068579	G	*/-AT	-AT	2del	0.197829
Tu1/2, liv met #3 (mixed)	Rosa26.2	chr6	113068579	G	*/-ATAGTC	-AT	2del	0.189365
Tu1/2, liv met #3 (mixed)	Rosa26.2	chr6	113068579	G	*/-ATAGTCTT	-ATAGTCTT	8del	0.00334041
Tu1/2, liv met #3 (mixed)	Rosa26.2	chr6	113068580	A	*/-TAGTCTTG	-TAGTCTTG	8del	0.0764908
Tu1/2, liv met #3 (mixed)	Rosa26.2	chr6	113068580	A	*/-TAGTCTTGT	-TAGTCTTGT	9del	0.097436
Tu1/2, liv met #3 (mixed)	Smad4	chr18	73675795	C	*/-ATAGTG	-ATAGTG	6del	0.126027
Tu1/2, liv met #3 (mixed)	Smad4	chr18	73675797	T	*/-AG	-AG	2del	0.00478399
Tu1/2, liv met #3 (mixed)	Smad4	chr18	73675798	A	*/-GT	-GT	2del	0.260478
Tu1/2, liv met #3 (mixed)	Smad4	chr18	73675799	G	*/-TG	-TG	2del	0.00449279
Tu1/2, liv met #3 (mixed)	Smad4	chr18	73675800	T	*/-GATATGGATT	-GATATGGATT	10del	0.0028912
Tu1/2, liv met #3 (mixed)	Smad4	chr18	73675801	G	*/-ATATGGATTC	-ATATGGATTC	10del	0.144061
Tu1/2, liv met #3 (mixed)	Trp53	chr11	69587385	G	*/-CATGGACGATCTGTTGCTGCCCCAGGATGTTGAGGAGTTTTTTGAAGGCCCAAGTGAAGCCCTCCGAGTGTCAGGAGCTCCTGCAGCACAGGACCCTGT	-CATGGACGATCTGTTGCTGCCCCAGGATGTTGAGGAGTTTTTTGAAGGCCCAAGTGAAGCCCTCCGAGTGTCAGGAGCTCCTGCAGCACAGGACCCTGT	99del	0.257792
Tu1/2, liv met #3 (mixed)	Trp53	chr11	69587437	A	*/-AG	-AG	2del	0.0103713
Tu1/2, liv met #3 (mixed)	Trp53	chr11	69587438	A	*/-GT	-GT	2del	0.191262
Tu1/2, liv met #3 (mixed)	Trp53	chr11	69587438	A	*/-GTGAAGCC	-GTGAAGCC	8del	0.126552
Tu1/2, liv met #3 (mixed)	Trp53	chr11	69587439	G	*/-T	-T	1del	0.131075
Tu1/2, liv met #3 (mixed)	Trp53	chr11	69587439	G	*/-TG	-T	1del	0.00981961
Tu1/2, liv met #3 (mixed)	Trp53	chr11	69587439	G	*/-TGAA	-T	1del	0.00639929
Tu1/2, liv met #3 (mixed)	Trp53	chr11	69587440	T	*/+A	+A	1ins	0.120704
Tu1/2, liv met #3 (mixed)	Trp53	chr11	69587440	T	*/-GAAG	-GAAG	4del	0.138136
Tu2, liv met #2	Apc	chr18	34261052	A	*/-AAGCAAG	-AAGCAAG	7del	0.146709
Tu2, liv met #2	Apc	chr18	34261056	C	*/-A	-A	1del	0.277945
Tu2, liv met #2	Apc	chr18	34261057	A	*/-AG	-AG	2del	0.286978
Tu2, liv met #2	Apc	chr18	34261058	A	*/-G	-G	1del	0.144995
Tu2, liv met #2	Apc	chr18	34261059	G	*/+A	+A	1ins	0.141381
Tu2, liv met #2	Arid1a	chr4	133723008	G	*/-GCT	-GCT	3del	0.311194
Tu2, liv met #2	Arid1a	chr4	133723009	G	*/-C	-C	1del	0.356327
Tu2, liv met #2	Arid1a	chr4	133723009	G	*/-CT	-C	1del	0.328206
Tu2, liv met #2	Arid1b	chr17	5040686	A	*/-CG	-CG	2del	0.157042
Tu2, liv met #2	Arid1b	chr17	5040687	C	-G/-G	-G	1del	0.841368
Tu2, liv met #2	Arid5b	chr10	68278020	T	*/-TCCCACAACAGCTGGAGCTCCGCTATGCAAATCGGA	-TCCCACAACAGCTGGAGCTCCGCTATGCAAATCGGA	36del	0.159368
Tu2, liv met #2	Arid5b	chr10	68278055	G	*/-ATC	-ATC	3del	0.145238
Tu2, liv met #2	Arid5b	chr10	68278057	T	-C/-C	-C	1del	0.693237
Tu2, liv met #2	Atm	chr9	53522204	T	-TC/-TC	-TC	2del	0.251928
Tu2, liv met #2	Brca1	chr11	101549000	C	*/-TTCTGTTGACTTACCAGATCGGACACTCTAAGATT	-TTCTGTTGACTTACCAGATCGGACACTCTAAGATT	35del	0.25969
Tu2, liv met #2	Brca1	chr11	101549013	A	*/-CCAGAT	-CCAGAT	6del	0.259464
Tu2, liv met #2	Brca1	chr11	101549019	T	+G/+G	+G	1ins	0.228952
Tu2, liv met #2	Cdkn2a-ex1b	chr4	89294433	G	*/-GG	-GG	2del	0.00896221
Tu2, liv met #2	Cdkn2a-ex1b	chr4	89294434	G	*/-GA	-GA	2del	0.478365
Tu2, liv met #2	Cdkn2a-ex1b	chr4	89294434	G	*/-GATC	-GA	2del	0.0403585
Tu2, liv met #2	Cdkn2a-ex1b	chr4	89294435	G	*/-ATCG	-ATCG	4del	0.0127298
Tu2, liv met #2	Cdkn2a-ex1b	chr4	89294436	A	-TCGC/-TCGC	-TCGC	4del	0.450108
Tu2, liv met #2	Cdkn2a-ex2	chr4	89276719	G	*/-GAACACAAAGAGCACCCAGCGGAACG	-GAACACAAAGAGCACCCAGCGGAACG	26del	0.00411103
Tu2, liv met #2	Cdkn2a-ex2	chr4	89276720	G	*/-AACACAAAGAGCACCCAGCGGAACGC	-AACACAAAGAGCACCCAGCGGAACGC	26del	0.506712
Tu2, liv met #2	Cdkn2a-ex2	chr4	89276721	A	*/-ACACAAAGAGCACCCAGCGGAACGCA	-ACACAAAGAGCACCCAGCGGAACGCA	26del	0.00538436
Tu2, liv met #2	Cdkn2a-ex2	chr4	89276740	G	+A/+A	+A	1ins	0.474006
Tu2, liv met #2	Cdkn2a-ex2	chr4	89276740	G	*/+C	+A	1ins	0.00596646
Tu2, liv met #2	Cdkn2b	chr4	89310682	C	*/-CGAAG	-CGAAG	5del	0.116885
Tu2, liv met #2	Cdkn2b	chr4	89310683	C	*/-GAAGC	-GAAGC	5del	0.0760329
Tu2, liv met #2	Cdkn2b	chr4	89310685	A	-AGCGG/-AGCGG	-AGCGG	5del	0.779655
Tu2, liv met #2	Pten	chr19	32758456	C	*/-A	-A	1del	0.687801
Tu2, liv met #2	Pten	chr19	32758456	C	*/-ATCAA	-ATCAA	5del	0.170874
Tu2, liv met #2	Pten	chr19	32758457	A	-T/-T	-T	1del	0.138751
Tu2, liv met #2	Rosa26.1	chr6	113074487	C	*/-CA	-CA	2del	0.136984
Tu2, liv met #2	Rosa26.1	chr6	113074488	C	*/-A	-A	1del	0.164776
Tu2, liv met #2	Rosa26.1	chr6	113074488	C	*/-AT	-A	1del	0.160664
Tu2, liv met #2	Rosa26.2	chr6	113068571	T	*/-TTCCTCAGA	-TTCCTCAGA	9del	0.172445
Tu2, liv met #2	Rosa26.2	chr6	113068575	C	*/-TCAGATAGTCT	-TCAGATAGTCT	11del	0.141116
Tu2, liv met #2	Rosa26.2	chr6	113068577	C	*/-AG	-AG	2del	0.00386165
Tu2, liv met #2	Rosa26.2	chr6	113068578	A	*/-GATAGTCTT	-GATAGTCTT	9del	0.00238758
Tu2, liv met #2	Rosa26.2	chr6	113068579	G	*/-AT	-AT	2del	0.315305
Tu2, liv met #2	Rosa26.2	chr6	113068579	G	*/-ATAGTCTT	-ATAGTCTT	8del	0.00710044
Tu2, liv met #2	Rosa26.2	chr6	113068579	G	*/-ATAGTCTTG	-ATAGTCTT	8del	0.00294814
Tu2, liv met #2	Rosa26.2	chr6	113068580	A	*/-TAGTCTTG	-TAGTCTTG	8del	0.149006
Tu2, liv met #2	Rosa26.2	chr6	113068580	A	*/-TAGTCTTGT	-TAGTCTTG	8del	0.131421
Tu2, liv met #2	Smad4	chr18	73675794	T	*/-CATAGT	-CATAGT	6del	0.00381096
Tu2, liv met #2	Smad4	chr18	73675795	C	*/-ATAGTG	-ATAGTG	6del	0.399991
Tu2, liv met #2	Smad4	chr18	73675796	A	*/-TAGTGA	-TAGTGA	6del	0.00308071
Tu2, liv met #2	Smad4	chr18	73675797	T	*/-AG	-AG	2del	0.00791858
Tu2, liv met #2	Smad4	chr18	73675797	T	*/-AGTGAT	-AG	2del	0.0048835
Tu2, liv met #2	Smad4	chr18	73675798	A	*/-GT	-GT	2del	0.389904
Tu2, liv met #2	Smad4	chr18	73675799	G	*/-TG	-TG	2del	0.00689167
Tu2, liv met #2	Smad4	chr18	73675801	G	*/-A	-A	1del	0.133475
Tu2, liv met #2	Smad4	chr18	73675801	G	*/+CCTGCCTGCCTGCCTGCCTGCCTGCCTGCCT	+CCTGCCTGCCTGCCTGCCTGCCTGCCTGCCT	31ins	0.0439744
Tu2, liv met #2	Trp53	chr11	69587437	A	*/-AGTGAAGC	-AGTGAAGC	8del	0.0111516
Tu2, liv met #2	Trp53	chr11	69587438	A	*/-GTGAAGCC	-GTGAAGCC	8del	0.245912
Tu2, liv met #2	Trp53	chr11	69587439	G	*/-T	-T	1del	0.239267
Tu2, liv met #2	Trp53	chr11	69587439	G	*/+G	+G	1ins	0.00606691
Tu2, liv met #2	Trp53	chr11	69587439	G	*/-TGAAG	-TGAAG	5del	0.00751141
Tu2, liv met #2	Trp53	chr11	69587440	T	*/+A	+A	1ins	0.214884
Tu2, liv met #2	Trp53	chr11	69587440	T	*/-GAAGC	-GAAGC	5del	0.254521
Tu2, liv met #2	Trp53	chr11	69587443	A	*/+C	+C	1ins	0.00855145
Tu2, liv met #5	Apc	chr18	34261052	A	*/-AAGCAAG	-AAGCAAG	7del	0.15541
Tu2, liv met #5	Apc	chr18	34261056	C	*/-A	-A	1del	0.283421
Tu2, liv met #5	Apc	chr18	34261057	A	*/-AG	-AG	2del	0.275768
Tu2, liv met #5	Apc	chr18	34261058	A	*/-G	-G	1del	0.144654
Tu2, liv met #5	Apc	chr18	34261059	G	*/+A	+A	1ins	0.137054
Tu2, liv met #5	Arid1a	chr4	133723008	G	*/-GCT	-GCT	3del	0.294924
Tu2, liv met #5	Arid1a	chr4	133723009	G	*/-C	-C	1del	0.358716
Tu2, liv met #5	Arid1a	chr4	133723009	G	*/-CT	-C	1del	0.336947
Tu2, liv met #5	Arid1b	chr17	5040686	A	*/-CG	-CG	2del	0.152425
Tu2, liv met #5	Arid1b	chr17	5040687	C	-G/-G	-G	1del	0.842606
Tu2, liv met #5	Arid5b	chr10	68278020	T	*/-TCCCACAACAGCTGGAGCTCCGCTATGCAAATCGGA	-TCCCACAACAGCTGGAGCTCCGCTATGCAAATCGGA	36del	0.144167
Tu2, liv met #5	Arid5b	chr10	68278055	G	*/-ATC	-ATC	3del	0.15107
Tu2, liv met #5	Arid5b	chr10	68278057	T	-C/-C	-C	1del	0.701971
Tu2, liv met #5	Atm	chr9	53522204	T	-TC/-TC	-TC	2del	0.247641
Tu2, liv met #5	Brca1	chr11	101549000	C	*/-TTCTGTTGACTTACCAGATCGGACACTCTAAGATT	-TTCTGTTGACTTACCAGATCGGACACTCTAAGATT	35del	0.214598
Tu2, liv met #5	Brca1	chr11	101549013	A	*/-CCAGAT	-CCAGAT	6del	0.194598
Tu2, liv met #5	Brca1	chr11	101549018	A	*/-T	-T	1del	0.19931
Tu2, liv met #5	Brca1	chr11	101549019	T	+G/+G	+G	1ins	0.190345
Tu2, liv met #5	Cdkn2a-ex1b	chr4	89294433	G	*/-GG	-GG	2del	0.0102727
Tu2, liv met #5	Cdkn2a-ex1b	chr4	89294434	G	*/-GA	-GA	2del	0.494272
Tu2, liv met #5	Cdkn2a-ex1b	chr4	89294434	G	*/-GATC	-GATC	4del	0.0376043
Tu2, liv met #5	Cdkn2a-ex1b	chr4	89294435	G	*/-ATCG	-ATCG	4del	0.0118914
Tu2, liv met #5	Cdkn2a-ex1b	chr4	89294436	A	-TCGC/-TCGC	-TCGC	4del	0.425912
Tu2, liv met #5	Cdkn2a-ex2	chr4	89276720	G	*/-AACACAAAGAGCACCCAGCGGAACGC	-AACACAAAGAGCACCCAGCGGAACGC	26del	0.489902
Tu2, liv met #5	Cdkn2a-ex2	chr4	89276721	A	*/-ACACAAAGAGCACCCAGCGGAACGCA	-ACACAAAGAGCACCCAGCGGAACGCA	26del	0.00556563
Tu2, liv met #5	Cdkn2a-ex2	chr4	89276740	G	+A/+A	+A	1ins	0.49007
Tu2, liv met #5	Cdkn2a-ex2	chr4	89276740	G	*/+C	+A	1ins	0.00640891
Tu2, liv met #5	Cdkn2b	chr4	89310682	C	*/-CGAAG	-CGAAG	5del	0.119212
Tu2, liv met #5	Cdkn2b	chr4	89310683	C	*/-GAAGC	-GAAGC	5del	0.0721214
Tu2, liv met #5	Cdkn2b	chr4	89310685	A	-AGCGG/-AGCGG	-AGCGG	5del	0.778786
Tu2, liv met #5	Pten	chr19	32758456	C	*/-A	-A	1del	0.611257
Tu2, liv met #5	Pten	chr19	32758456	C	*/-ATCAA	-A	1del	0.177081
Tu2, liv met #5	Pten	chr19	32758457	A	-T/-T	-T	1del	0.203325
Tu2, liv met #5	Rosa26.1	chr6	113074487	C	*/-CA	-CA	2del	0.156343
Tu2, liv met #5	Rosa26.1	chr6	113074488	C	*/-A	-A	1del	0.160457
Tu2, liv met #5	Rosa26.1	chr6	113074488	C	*/-AT	-AT	2del	0.168457
Tu2, liv met #5	Rosa26.2	chr6	113068571	T	*/-TTCCTCAGA	-TTCCTCAGA	9del	0.16537
Tu2, liv met #5	Rosa26.2	chr6	113068575	C	*/-TCAGATAGTCT	-TCAGATAGTCT	11del	0.14609
Tu2, liv met #5	Rosa26.2	chr6	113068577	C	*/-AG	-AG	2del	0.00398257
Tu2, liv met #5	Rosa26.2	chr6	113068579	G	*/-AT	-AT	2del	0.327578
Tu2, liv met #5	Rosa26.2	chr6	113068579	G	*/-ATAGTCTT	-ATAGTCTT	8del	0.00569273
Tu2, liv met #5	Rosa26.2	chr6	113068579	G	*/-ATAGTCTTG	-ATAGTCTT	8del	0.00257696
Tu2, liv met #5	Rosa26.2	chr6	113068580	A	*/-TAGTCTTG	-TAGTCTTG	8del	0.13761
Tu2, liv met #5	Rosa26.2	chr6	113068580	A	*/-TAGTCTTGT	-TAGTCTTG	8del	0.136954
Tu2, liv met #5	Smad4	chr18	73675795	C	*/-ATAGTG	-ATAGTG	6del	0.356048
Tu2, liv met #5	Smad4	chr18	73675796	A	*/-TAGTGA	-TAGTGA	6del	0.0034818
Tu2, liv met #5	Smad4	chr18	73675797	T	*/-AG	-AG	2del	0.00911146
Tu2, liv met #5	Smad4	chr18	73675797	T	*/-AGTGAT	-AG	2del	0.00431834
Tu2, liv met #5	Smad4	chr18	73675798	A	*/-GT	-GT	2del	0.448157
Tu2, liv met #5	Smad4	chr18	73675799	G	*/-TG	-TG	2del	0.00884015
Tu2, liv met #5	Smad4	chr18	73675801	G	*/-A	-A	1del	0.126995
Tu2, liv met #5	Smad4	chr18	73675801	G	*/+CCTGCCTGCCTGCCTGCCTGCCTGCCTGCCT	+CCTGCCTGCCTGCCTGCCTGCCTGCCTGCCT	31ins	0.036265
Tu2, liv met #5	Trp53	chr11	69587437	A	*/-AGTGAAGC	-AGTGAAGC	8del	0.010123
Tu2, liv met #5	Trp53	chr11	69587438	A	*/-GTGAAGCC	-GTGAAGCC	8del	0.212775
Tu2, liv met #5	Trp53	chr11	69587439	G	*/-T	-T	1del	0.188877
Tu2, liv met #5	Trp53	chr11	69587439	G	*/-TGAA	-T	1del	0.00948232
Tu2, liv met #5	Trp53	chr11	69587440	T	*/+A	+A	1ins	0.179972
Tu2, liv met #5	Trp53	chr11	69587440	T	*/-GAAG	-GAAG	4del	0.189198
Tu2, liv met #5	Trp53	chr11	69587440	T	*/-GAAGC	-GAAGC	5del	0.196758
Tu2, liv met #5	Trp53	chr11	69587443	A	*/+C	+C	1ins	0.00711174
Tu2, single cell clone #12	Apc	chr18	34261052	A	*/-AAGCAAG	-AAGCAAG	7del	0.149425
Tu2, single cell clone #12	Apc	chr18	34261056	C	*/-A	-A	1del	0.171624
Tu2, single cell clone #12	Apc	chr18	34261057	A	*/-AG	-AG	2del	0.321444
Tu2, single cell clone #12	Apc	chr18	34261058	A	*/-G	-G	1del	0.166667
Tu2, single cell clone #12	Apc	chr18	34261059	G	*/+A	+A	1ins	0.166667
Tu2, single cell clone #12	Arid1a	chr4	133723008	G	*/-GCT	-GCT	3del	0.249976
Tu2, single cell clone #12	Arid1a	chr4	133723009	G	*/-CT	-CT	2del	0.467346
Tu2, single cell clone #12	Arid1a	chr4	133723009	G	*/-C	-C	1del	0.258418
Tu2, single cell clone #12	Arid1b	chr17	5040686	A	*/-CG	-CG	2del	0.20351
Tu2, single cell clone #12	Arid1b	chr17	5040687	C	-G/-G	-G	1del	0.795398
Tu2, single cell clone #12	Arid5b	chr10	68278020	T	*/-TCCCACAACAGCTGGAGCTCCGCTATGCAAATCGGA	-TCCCACAACAGCTGGAGCTCCGCTATGCAAATCGGA	36del	0.172629
Tu2, single cell clone #12	Arid5b	chr10	68278055	G	*/-ATC	-ATC	3del	0.172423
Tu2, single cell clone #12	Arid5b	chr10	68278057	T	-C/-C	-C	1del	0.609421
Tu2, single cell clone #12	Atm	chr9	53522201	G	*/-T	-T	1del	0.217488
Tu2, single cell clone #12	Atm	chr9	53522204	T	*/-TC	-TC	2del	0.163935
Tu2, single cell clone #12	Brca1	chr11	101549000	C	*/-TTCTGTTGACTTACCAGATCGGACACTCTAAGATT	-TTCTGTTGACTTACCAGATCGGACACTCTAAGATT	35del	0.186913
Tu2, single cell clone #12	Brca1	chr11	101549013	A	*/-CCAGAT	-CCAGAT	6del	0.206942
Tu2, single cell clone #12	Brca1	chr11	101549018	A	*/-T	-T	1del	0.207061
Tu2, single cell clone #12	Brca1	chr11	101549019	T	*/+G	+G	1ins	0.190895
Tu2, single cell clone #12	Cdkn2a-ex1b	chr4	89294433	G	*/-GG	-GG	2del	0.013636
Tu2, single cell clone #12	Cdkn2a-ex1b	chr4	89294434	G	*/-GATC	-GATC	4del	0.0195302
Tu2, single cell clone #12	Cdkn2a-ex1b	chr4	89294434	G	*/-GA	-GA	2del	0.465162
Tu2, single cell clone #12	Cdkn2a-ex1b	chr4	89294435	G	*/-ATCG	-ATCG	4del	0.00453066
Tu2, single cell clone #12	Cdkn2a-ex1b	chr4	89294435	G	*/-A	-A	1del	0.256048
Tu2, single cell clone #12	Cdkn2a-ex1b	chr4	89294435	G	*/-AT	-A	1del	0.0144717
Tu2, single cell clone #12	Cdkn2a-ex1b	chr4	89294436	A	-TCGC/-TCGC	-TCGC	4del	0.206343
Tu2, single cell clone #12	Cdkn2a-ex2	chr4	89276720	G	*/-AACACAAAGAGCACCCAGCGGAACGC	-AACACAAAGAGCACCCAGCGGAACGC	26del	0.451709
Tu2, single cell clone #12	Cdkn2a-ex2	chr4	89276740	G	+A/+A	+A	1ins	0.544502
Tu2, single cell clone #12	Cdkn2b	chr4	89310682	C	*/-CGAAG	-CGAAG	5del	0.0431685
Tu2, single cell clone #12	Cdkn2b	chr4	89310683	C	*/-GAA	-GAA	3del	0.0952685
Tu2, single cell clone #12	Cdkn2b	chr4	89310685	A	*/-AGCGG	-AGCGG	5del	0.369059
Tu2, single cell clone #12	Cdkn2b	chr4	89310686	A	-GCG/-GCG	-GCG	3del	0.377459
Tu2, single cell clone #12	Pten	chr19	32758456	C	*/-A	-A	1del	0.709776
Tu2, single cell clone #12	Pten	chr19	32758457	A	-T/-T	-T	1del	0.245127
Tu2, single cell clone #12	Rosa26.1	chr6	113074487	C	*/-CA	-CA	2del	0.140634
Tu2, single cell clone #12	Rosa26.1	chr6	113074488	C	*/-A	-A	1del	0.120623
Tu2, single cell clone #12	Rosa26.1	chr6	113074488	C	*/-AT	-AT	2del	0.140634
Tu2, single cell clone #12	Rosa26.2	chr6	113068571	T	*/-TTCCTCAGA	-TTCCTCAGA	9del	0.132043
Tu2, single cell clone #12	Rosa26.2	chr6	113068575	C	*/-TCAGATAGTCT	-TCAGATAGTCT	11del	0.133242
Tu2, single cell clone #12	Rosa26.2	chr6	113068577	C	*/-AG	-AG	2del	0.00774506
Tu2, single cell clone #12	Rosa26.2	chr6	113068578	A	*/-GATAGTCTT	-GATAGTCTT	9del	0.00295155
Tu2, single cell clone #12	Rosa26.2	chr6	113068579	G	*/-ATAGTCTT	-ATAGTCTT	8del	0.00590311
Tu2, single cell clone #12	Rosa26.2	chr6	113068579	G	*/-AT	-AT	2del	0.368168
Tu2, single cell clone #12	Rosa26.2	chr6	113068580	A	*/-TAGTCTTG	-TAGTCTTG	8del	0.128026
Tu2, single cell clone #12	Rosa26.2	chr6	113068580	A	*/-TAGTCTTGT	-TAGTCTTG	8del	0.121236
Tu2, single cell clone #12	Smad4	chr18	73675795	C	*/-ATAGTG	-ATAGTG	6del	0.300757
Tu2, single cell clone #12	Smad4	chr18	73675797	T	*/-AG	-AG	2del	0.00710542
Tu2, single cell clone #12	Smad4	chr18	73675798	A	*/-GT	-GT	2del	0.45993
Tu2, single cell clone #12	Smad4	chr18	73675799	G	*/-TG	-TG	2del	0.00716366
Tu2, single cell clone #12	Smad4	chr18	73675801	G	*/+CCTGCCTGCCTGCCTGCCTGCCTGCCTGCCT	+CCTGCCTGCCTGCCTGCCTGCCTGCCTGCCT	31ins	0.0567268
Tu2, single cell clone #12	Smad4	chr18	73675801	G	*/-A	-A	1del	0.152126
Tu2, single cell clone #12	Trp53	chr11	69587437	A	*/-AGTGAAGC	-AGTGAAGC	8del	0.0106462
Tu2, single cell clone #12	Trp53	chr11	69587438	A	*/-GTGAAGCC	-GTGAAGCC	8del	0.183308
Tu2, single cell clone #12	Trp53	chr11	69587439	G	*/+G	+G	1ins	0.00499452
Tu2, single cell clone #12	Trp53	chr11	69587439	G	*/-T	-T	1del	0.201402
Tu2, single cell clone #12	Trp53	chr11	69587439	G	*/-TGAAG	-T	1del	0.00446878
Tu2, single cell clone #12	Trp53	chr11	69587440	T	*/-GAAG	-GAAG	4del	0.198379
Tu2, single cell clone #12	Trp53	chr11	69587440	T	*/-GAAGC	-GAAG	4del	0.158335
Tu2, single cell clone #12	Trp53	chr11	69587440	T	*/+A	+A	1ins	0.164469
Tu2, single cell clone #12	Trp53	chr11	69587442	A	*/+C	+C	1ins	0.00674699
Tu2, single cell clone #12	Trp53	chr11	69587443	A	*/+C	+C	1ins	0.00736035
Tu2, single cell clone #5	Apc	chr18	34261052	A	*/-AAGCAAG	-AAGCAAG	7del	0.161767
Tu2, single cell clone #5	Apc	chr18	34261056	C	*/-A	-A	1del	0.164122
Tu2, single cell clone #5	Apc	chr18	34261057	A	*/-AG	-AG	2del	0.326806
Tu2, single cell clone #5	Apc	chr18	34261058	A	*/-G	-G	1del	0.164384
Tu2, single cell clone #5	Apc	chr18	34261059	G	*/+A	+A	1ins	0.166827
Tu2, single cell clone #5	Arid1a	chr4	133723008	G	*/-GCT	-GCT	3del	0.268148
Tu2, single cell clone #5	Arid1a	chr4	133723009	G	*/-CT	-CT	2del	0.420293
Tu2, single cell clone #5	Arid1a	chr4	133723009	G	*/-C	-C	1del	0.289957
Tu2, single cell clone #5	Arid1b	chr17	5040686	A	*/-CG	-CG	2del	0.168494
Tu2, single cell clone #5	Arid1b	chr17	5040687	C	-G/-G	-G	1del	0.816071
Tu2, single cell clone #5	Arid5b	chr10	68278020	T	*/-TCCCACAACAGCTGGAGCTCCGCTATGCAAATCGGA	-TCCCACAACAGCTGGAGCTCCGCTATGCAAATCGGA	36del	0.166866
Tu2, single cell clone #5	Arid5b	chr10	68278055	G	*/-ATC	-ATC	3del	0.157784
Tu2, single cell clone #5	Arid5b	chr10	68278057	T	-C/-C	-C	1del	0.615152
Tu2, single cell clone #5	Atm	chr9	53522201	G	*/-T	-T	1del	0.215092
Tu2, single cell clone #5	Atm	chr9	53522204	T	*/-TC	-TC	2del	0.202382
Tu2, single cell clone #5	Brca1	chr11	101549000	C	*/-TTCTGTTGACTTACCAGATCGGACACTCTAAGATT	-TTCTGTTGACTTACCAGATCGGACACTCTAAGATT	35del	0.216208
Tu2, single cell clone #5	Brca1	chr11	101549013	A	*/-CCAGAT	-CCAGAT	6del	0.200233
Tu2, single cell clone #5	Brca1	chr11	101549018	A	*/-T	-T	1del	0.205584
Tu2, single cell clone #5	Brca1	chr11	101549019	T	*/+G	+G	1ins	0.181155
Tu2, single cell clone #5	Cdkn2a-ex1b	chr4	89294433	G	*/-GG	-GG	2del	0.0139994
Tu2, single cell clone #5	Cdkn2a-ex1b	chr4	89294434	G	*/-GATC	-GATC	4del	0.022802
Tu2, single cell clone #5	Cdkn2a-ex1b	chr4	89294434	G	*/-GA	-GA	2del	0.438753
Tu2, single cell clone #5	Cdkn2a-ex1b	chr4	89294435	G	*/-A	-A	1del	0.277972
Tu2, single cell clone #5	Cdkn2a-ex1b	chr4	89294436	A	-TCGC/-TCGC	-TCGC	4del	0.233217
Tu2, single cell clone #5	Cdkn2a-ex2	chr4	89276720	G	*/-AACACAAAGAGCACCCAGCGGAACGC	-AACACAAAGAGCACCCAGCGGAACGC	26del	0.48439
Tu2, single cell clone #5	Cdkn2a-ex2	chr4	89276740	G	+A/+A	+A	1ins	0.50336
Tu2, single cell clone #5	Cdkn2b	chr4	89310682	C	*/-CGAAG	-CGAAG	5del	0.0445064
Tu2, single cell clone #5	Cdkn2b	chr4	89310683	C	*/-GAA	-GAA	3del	0.0934999
Tu2, single cell clone #5	Cdkn2b	chr4	89310685	A	*/-AGCGG	-AGCGG	5del	0.387824
Tu2, single cell clone #5	Cdkn2b	chr4	89310686	A	-GCG/-GCG	-GCG	3del	0.368785
Tu2, single cell clone #5	Pten	chr19	32758456	C	*/-A	-A	1del	0.704837
Tu2, single cell clone #5	Pten	chr19	32758457	A	-T/-T	-T	1del	0.244715
Tu2, single cell clone #5	Rosa26.1	chr6	113074487	C	*/-CA	-CA	2del	0.136263
Tu2, single cell clone #5	Rosa26.1	chr6	113074488	C	*/-A	-A	1del	0.132268
Tu2, single cell clone #5	Rosa26.1	chr6	113074488	C	*/-AT	-A	1del	0.132268
Tu2, single cell clone #5	Rosa26.2	chr6	113068571	T	*/-TTCCTCAGA	-TTCCTCAGA	9del	0.14818
Tu2, single cell clone #5	Rosa26.2	chr6	113068577	C	*/-AG	-AG	2del	0.0106453
Tu2, single cell clone #5	Rosa26.2	chr6	113068579	G	*/-ATAGTCTT	-ATAGTCTT	8del	0.00637254
Tu2, single cell clone #5	Rosa26.2	chr6	113068579	G	-AT/-AT	-AT	2del	0.447567
Tu2, single cell clone #5	Rosa26.2	chr6	113068580	A	*/-TAGTCTTG	-TAGTCTTG	8del	0.138951
Tu2, single cell clone #5	Rosa26.2	chr6	113068580	A	*/-TAGTCTTGT	-TAGTCTTG	8del	0.119491
Tu2, single cell clone #5	Smad4	chr18	73675795	C	*/-ATAGTG	-ATAGTG	6del	0.306447
Tu2, single cell clone #5	Smad4	chr18	73675797	T	*/-AG	-AG	2del	0.00724944
Tu2, single cell clone #5	Smad4	chr18	73675798	A	*/-GT	-GT	2del	0.440808
Tu2, single cell clone #5	Smad4	chr18	73675799	G	*/-TG	-TG	2del	0.00816441
Tu2, single cell clone #5	Smad4	chr18	73675801	G	*/+CCTGCCTGCCTGCCTGCCTGCCTGCCTGCCT	+CCTGCCTGCCTGCCTGCCTGCCTGCCTGCCT	31ins	0.0630631
Tu2, single cell clone #5	Smad4	chr18	73675801	G	*/-A	-A	1del	0.157024
Tu2, single cell clone #5	Trp53	chr11	69587437	A	*/-AGTGAAGC	-AGTGAAGC	8del	0.0101784
Tu2, single cell clone #5	Trp53	chr11	69587438	A	*/-GTGAAGCC	-GTGAAGCC	8del	0.192655
Tu2, single cell clone #5	Trp53	chr11	69587439	G	*/-T	-T	1del	0.176705
Tu2, single cell clone #5	Trp53	chr11	69587440	T	*/-GAAG	-GAAG	4del	0.195908
Tu2, single cell clone #5	Trp53	chr11	69587440	T	*/-GAAGC	-GAAG	4del	0.186411
Tu2, single cell clone #5	Trp53	chr11	69587440	T	*/+A	+A	1ins	0.142812
Tu2, single cell clone #5	Trp53	chr11	69587442	A	*/+C	+C	1ins	0.00571878
Tu2, single cell clone #5	Trp53	chr11	69587443	A	*/+C	+C	1ins	0.00703043
Tu3, cell line	Apc	chr18	34261057	A	+GCAGGCGCGGCTGGGCCAGTTCGGCGAGCAGC/+GCAGGCGCGGCTGGGCCAGTTCGGCGAGCAGC	+GCAGGCGCGGCTGGGCCAGTTCGGCGAGCAGC	32ins	0.990646
Tu3, cell line	Arid1a	chr4	133722849	T	-AAGAGAGGCTGCCCATGGCACTCTGAGCCCGGCCCTGCATGGTCATGGGGTACCGCTGTGGAGTCTGGGACCCATATGGCTGCCCTGGGTACCCATGTCCTTGTTGCGGTCCTGAAGGAGGTCCCTGTTGTTGCGAGTATGGGTTAGTCCCACCATACGGCTGAGGTCTCATCTTTCCCATCTGATCCATTGGACTGGATGACTATAAAATAAAGAACATTTACATTAACCTCAGGCTTCAATGGTCTCTTGCCAACACAAACATACAGAAATCATTTAAGTCTACATGCCACCAAAGAAACCAGTTATTGTTAAAAAAAAAAAAAAAAAAGTAATGGGACAGATCCCATAGCCCTACAGTAA/-AAGAGAGGCTGCCCATGGCACTCTGAGCCCGGC…	-AAGAGAGGCTGCCCATGGCACTCTGAGCCCGGCCCTGCATGGTCATGGGGTACCGCTGTGGAGTCTGGGACCCATATGGCTGCCCTGGGTACCCATGTCCTTGTTGCGGTCCTGAAGGAGGTCCCTGTTGTTGCGAGTATGGGTTAGTCCCACCATACGGCTGAGGTCTCATCTTTCCCATCTGATCCATTGGACTGGATGACTATAAAATAAAGAACATTTACATTAACCTCAGGCTTCAATGGTCTCTTGCCAACACAAACATACAGAAATCATTTAAGTCTACATGCCACCAAAGAAACCAGTTATTGTTAAAAAAAAAAAAAAAAAAGTAATGGGACAGATCCCATAGCCCTACAGTAA	363del	0.550585
Tu3, cell line	Arid1b	chr17	5040687	C	-G/-G	-G	1del	0.998574
Tu3, cell line	Arid5b	chr10	68278056	A	*/-T	-T	1del	0.00676684
Tu3, cell line	Arid5b	chr10	68278057	T	-C/-C	-C	1del	0.992089
Tu3, cell line	Cdkn2b	chr4	89310688	C	-G/-G	-G	1del	0.925172
Tu3, cell line	Pten	chr19	32758454	A	*/-TC	-TC	2del	0.00835094
Tu3, cell line	Pten	chr19	32758455	T	*/-CA	-CA	2del	0.601955
Tu3, cell line	Pten	chr19	32758456	C	*/-A	-A	1del	0.0325686
Tu3, cell line	Pten	chr19	32758457	A	-T/-T	-T	1del	0.352852
Tu3, cell line	Smad4	chr18	73675793	C	*/-TCA	-TCA	3del	0.00537623
Tu3, cell line	Smad4	chr18	73675795	C	*/-ATA	-ATA	3del	0.0076091
Tu3, cell line	Smad4	chr18	73675796	A	-TAG/-TAG	-TAG	3del	0.495545
Tu3, cell line	Smad4	chr18	73675797	T	*/-AGT	-AGT	3del	0.00314336
Tu3, cell line	Trp53	chr11	69587352	C	*/-TTCTTTGTCCCATCCACAGCCATCACCTCACTGCATGGACGATCTGTTGCTGCCCCAGGATGTTGAGGAGTTTTTTGAAGGCCCAAGTGAAGCCCTCCGAGTGTCAGGAGCTCCTGCAGCACAGGACCCTGTCACCGA	-TTCTTTGTCCCATCCACAGCCATCACCTCACTGCATGGACGATCTGTTGCTGCCCCAGGATGTTGAGGAGTTTTTTGAAGGCCCAAGTGAAGCCCTCCGAGTGTCAGGAGCTCCTGCAGCACAGGACCCTGTCACCGA	138del	0.697357
Tu3, cell line	Trp53	chr11	69587439	G	*/-T	-T	1del	0.0138215
Tu3, cell line	Trp53	chr11	69587440	T	-G/-G	-G	1del	0.286139
Tu3, tissue	Apc	chr18	34261057	A	+GCAGGCGCGGCTGGGCCAGTTCGGCGAGCAGC/+GCAGGCGCGGCTGGGCCAGTTCGGCGAGCAGC	+GCAGGCGCGGCTGGGCCAGTTCGGCGAGCAGC	32ins	0.222897
Tu3, tissue	Arid1a	chr4	133722849	T	-AAGAGAGGCTGCCCATGGCACTCTGAGCCCGGCCCTGCATGGTCATGGGGTACCGCTGTGGAGTCTGGGACCCATATGGCTGCCCTGGGTACCCATGTCCTTGTTGCGGTCCTGAAGGAGGTCCCTGTTGTTGCGAGTATGGGTTAGTCCCACCATACGGCTGAGGTCTCATCTTTCCCATCTGATCCATTGGACTGGATGACTATAAAATAAAGAACATTTACATTAACCTCAGGCTTCAATGGTCTCTTGCCAACACAAACATACAGAAATCATTTAAGTCTACATGCCACCAAAGAAACCAGTTATTGTTAAAAAAAAAAAAAAAAAAGTAATGGGACAGATCCCATAGCCCTACAGTAA/-AAGAGAGGCTGCCCATGGCACTCTGAGCCCGGC…	-AAGAGAGGCTGCCCATGGCACTCTGAGCCCGGCCCTGCATGGTCATGGGGTACCGCTGTGGAGTCTGGGACCCATATGGCTGCCCTGGGTACCCATGTCCTTGTTGCGGTCCTGAAGGAGGTCCCTGTTGTTGCGAGTATGGGTTAGTCCCACCATACGGCTGAGGTCTCATCTTTCCCATCTGATCCATTGGACTGGATGACTATAAAATAAAGAACATTTACATTAACCTCAGGCTTCAATGGTCTCTTGCCAACACAAACATACAGAAATCATTTAAGTCTACATGCCACCAAAGAAACCAGTTATTGTTAAAAAAAAAAAAAAAAAAGTAATGGGACAGATCCCATAGCCCTACAGTAA	363del	0.608593
Tu3, tissue	Arid1b	chr17	5040687	C	-G/-G	-G	1del	0.555988
Tu3, tissue	Arid5b	chr10	68278057	T	*/-C	-C	1del	0.587458
Tu3, tissue	Cdkn2b	chr4	89310688	C	-G/-G	-G	1del	0.368658
Tu3, tissue	Pten	chr19	32758455	T	*/-CA	-CA	2del	0.312576
Tu3, tissue	Pten	chr19	32758456	C	*/-A	-A	1del	0.0206061
Tu3, tissue	Pten	chr19	32758457	A	-T/-T	-T	1del	0.229394
Tu3, tissue	Smad4	chr18	73675796	A	-TAG/-TAG	-TAG	3del	0.20796
Tu3, tissue	Trp53	chr11	69587352	C	*/-TTCTTTGTCCCATCCACAGCCATCACCTCACTGCATGGACGATCTGTTGCTGCCCCAGGATGTTGAGGAGTTTTTTGAAGGCCCAAGTGAAGCCCTCCGAGTGTCAGGAGCTCCTGCAGCACAGGACCCTGTCACCGA	-TTCTTTGTCCCATCCACAGCCATCACCTCACTGCATGGACGATCTGTTGCTGCCCCAGGATGTTGAGGAGTTTTTTGAAGGCCCAAGTGAAGCCCTCCGAGTGTCAGGAGCTCCTGCAGCACAGGACCCTGTCACCGA	138del	0.343281
Tu3, tissue	Trp53	chr11	69587439	G	*/-T	-T	1del	0.0109978
Tu3, tissue	Trp53	chr11	69587440	T	-G/-G	-G	1del	0.281742
Tu4, cell line	Apc	chr18	34261058	A	*/-GTT	-GTT	3del	0.480645
Tu4, cell line	Apc	chr18	34261059	G	-TT/-TT	-TT	2del	0.469841
Tu4, cell line	Arid1a	chr4	133723006	A	*/-C	-C	1del	0.0137332
Tu4, cell line	Arid1a	chr4	133723007	C	-G/-G	-G	1del	0.935854
Tu4, cell line	Arid1a	chr4	133723008	G	*/-G	-G	1del	0.0146893
Tu4, cell line	Arid1b	chr17	5040685	T	*/-ACG	-ACG	3del	0.511852
Tu4, cell line	Arid1b	chr17	5040687	C	-G/-G	-G	1del	0.477059
Tu4, cell line	Arid1b	chr17	5040687	C	*/+G	-G	1del	0.008777
Tu4, cell line	Arid5b	chr10	68278050	A	*/-ATCGGATC	-ATCGGATC	8del	0.500819
Tu4, cell line	Arid5b	chr10	68278055	G	-ATC/-ATC	-ATC	3del	0.464167
Tu4, cell line	Atm	chr9	53522201	G	*/-T	-T	1del	0.498876
Tu4, cell line	Brca1	chr11	101548810	C	*/-AAGTCAGGCTTTGCCTGGACAGGGAGGAGGGATGGCAGAGTGAAGACCACCTTTCTGTATTTTTAAAACTCTTCAGGGATGAAAAATACAAAGTCCTTTTAATACAGAGTGTTTTTCTCTACTATCTTAAGCCTCTGCTACTCATTTGCATGAACAGTAACCACATGAAGAATTCCAGCTGAGTAAACTCTTCTGTTGACTTACCAGATCGGACACTCTAAGATTTTCTGCATAGCATGAAGGACATTTTGT	-AAGTCAGGCTTTGCCTGGACAGGGAGGAGGGATGGCAGAGTGAAGACCACCTTTCTGTATTTTTAAAACTCTTCAGGGATGAAAAATACAAAGTCCTTTTAATACAGAGTGTTTTTCTCTACTATCTTAAGCCTCTGCTACTCATTTGCATGAACAGTAACCACATGAAGAATTCCAGCTGAGTAAACTCTTCTGTTGACTTACCAGATCGGACACTCTAAGATTTTCTGCATAGCATGAAGGACATTTTGT	252del	0.497025
Tu4, cell line	Brca1	chr11	101548973	A	-CATGAAGAATTCCAGCTGAGTAAACTCTTCTGTTGACTTACCAGATCGGACACTCTAAGATTTTCTGCATAGCATGAAGGACATTTTGTACTT/-CATGAAGAATTCCAGCTGAGTAAACTCTTCTGTTGACTTACCAGATCGGACACTCTAAGATTTTCTGCATAGCATGAAGGACATTTTGTACTT	-CATGAAGAATTCCAGCTGAGTAAACTCTTCTGTTGACTTACCAGATCGGACACTCTAAGATTTTCTGCATAGCATGAAGGACATTTTGTACTT	93del	0.483477
Tu4, cell line	Brca1	chr11	101548974	C	*/-ATGAAGAATTCCAGCTGAGTAAACTCTTCTGTTGACTTACCAGATCGGACACTCTAAGATTTTCTGCATAGCATGAAGGACATTTTGTACTTC	-ATGAAGAATTCCAGCTGAGTAAACTCTTCTGTTGACTTACCAGATCGGACACTCTAAGATTTTCTGCATAGCATGAAGGACATTTTGTACTTC	93del	0.00604868
Tu4, cell line	Cdkn2a-ex2	chr4	89276738	G	*/-C	-C	1del	0.00830574
Tu4, cell line	Cdkn2a-ex2	chr4	89276739	C	-G/-G	-G	1del	0.957068
Tu4, cell line	Cdkn2a-ex2	chr4	89276740	G	*/-G	-G	1del	0.00578035
Tu4, cell line	Cdkn2b	chr4	89310683	C	*/-GAAGCGGTTC	-GAAGCGGTTC	10del	0.0839431
Tu4, cell line	Cdkn2b	chr4	89310685	A	-AGCGGTTCAG/-AGCGGTTCAG	-AGCGGTTCAG	10del	0.785264
Tu4, cell line	Pten	chr19	32758444	C	*/-ATGACAGCCATCATCAAAG	-ATGACAGCCATCATCAAAG	19del	0.52336
Tu4, cell line	Pten	chr19	32758445	A	*/-TGACAGCCATCATCAAAGA	-TGACAGCCATCATCAAAGA	19del	0.00942992
Tu4, cell line	Pten	chr19	32758456	C	*/-AT	-AT	2del	0.0449207
Tu4, cell line	Pten	chr19	32758457	A	-TC/-TC	-TC	2del	0.404372
Tu4, cell line	Rosa26.2	chr6	113068579	G	*/-ATAGTCT	-ATAGTCT	7del	0.051861
Tu4, cell line	Rosa26.2	chr6	113068580	A	-TAGTCTT/-TAGTCTT	-TAGTCTT	7del	0.842304
Tu4, cell line	Smad4	chr18	73675800	T	*/-GATATGGATT	-GATATGGATT	10del	0.0194917
Tu4, cell line	Smad4	chr18	73675801	G	-ATATGGATTC/-ATATGGATTC	-ATATGGATTC	10del	0.928913
Tu4, cell line	Smad4	chr18	73675802	A	*/-TATGGATTCA	-TATGGATTCA	10del	0.00993694
Tu4, cell line	Trp53	chr11	69587426	T	*/-TTGAAGGCCCAA	-TTGAAGGCCCAA	12del	0.00665403
Tu4, cell line	Trp53	chr11	69587427	T	*/-TGAAGGCCCAAG	-TGAAGGCCCAAG	12del	0.00520224
Tu4, cell line	Trp53	chr11	69587432	G	*/-GCCCAAGTGAAG	-GCCCAAGTGAAG	12del	0.00725894
Tu4, cell line	Trp53	chr11	69587433	G	*/-CCCAAGTGAAGC	-CCCAAGTGAAGC	12del	0.472154
Tu4, cell line	Trp53	chr11	69587440	T	-GAA/-GAA	-GAA	3del	0.454934
Tu4, tissue	Apc	chr18	34261058	A	*/-GTT	-GTT	3del	0.185857
Tu4, tissue	Apc	chr18	34261059	G	-TT/-TT	-TT	2del	0.177875
Tu4, tissue	Arid1a	chr4	133723006	A	*/-C	-C	1del	0.0130302
Tu4, tissue	Arid1a	chr4	133723007	C	-G/-G	-G	1del	0.357639
Tu4, tissue	Arid1a	chr4	133723008	G	*/-G	-G	1del	0.00931958
Tu4, tissue	Arid1b	chr17	5040685	T	*/-ACG	-ACG	3del	0.186311
Tu4, tissue	Arid1b	chr17	5040687	C	-G/-G	-G	1del	0.186636
Tu4, tissue	Arid5b	chr10	68278050	A	*/-ATCGGATC	-ATCGGATC	8del	0.184645
Tu4, tissue	Arid5b	chr10	68278055	G	-ATC/-ATC	-ATC	3del	0.188044
Tu4, tissue	Brca1	chr11	101548810	C	-AAGTCAGGCTTTGCCTGGACAGGGAGGAGGGATGGCAGAGTGAAGACCACCTTTCTGTATTTTTAAAACTCTTCAGGGATGAAAAATACAAAGTCCTTTTAATACAGAGTGTTTTTCTCTACTATCTTAAGCCTCTGCTACTCATTTGCATGAACAGTAACCACATGAAGAATTCCAGCTGAGTAAACTCTTCTGTTGACTTACCAGATCGGACACTCTAAGATTTTCTGCATAGCATGAAGGACATTTTGT/-AAGTCAGGCTTTGCCTGGACAGGGAGGAGGGATGGCAGAGTGAAGACCACCTTTCTGTATTTTTAAAACTCTTCAGGGATGAAAAATACAAAGTCCTTTTAATACAGAGTGTTTTTCTCTACTATCTTAAGCCTCTGCTACTCA…	-AAGTCAGGCTTTGCCTGGACAGGGAGGAGGGATGGCAGAGTGAAGACCACCTTTCTGTATTTTTAAAACTCTTCAGGGATGAAAAATACAAAGTCCTTTTAATACAGAGTGTTTTTCTCTACTATCTTAAGCCTCTGCTACTCATTTGCATGAACAGTAACCACATGAAGAATTCCAGCTGAGTAAACTCTTCTGTTGACTTACCAGATCGGACACTCTAAGATTTTCTGCATAGCATGAAGGACATTTTGT	252del	0.470455
Tu4, tissue	Brca1	chr11	101548973	A	-CATGAAGAATTCCAGCTGAGTAAACTCTTCTGTTGACTTACCAGATCGGACACTCTAAGATTTTCTGCATAGCATGAAGGACATTTTGTACTT/-CATGAAGAATTCCAGCTGAGTAAACTCTTCTGTTGACTTACCAGATCGGACACTCTAAGATTTTCTGCATAGCATGAAGGACATTTTGTACTT	-CATGAAGAATTCCAGCTGAGTAAACTCTTCTGTTGACTTACCAGATCGGACACTCTAAGATTTTCTGCATAGCATGAAGGACATTTTGTACTT	93del	0.19374
Tu4, tissue	Cdkn2a-ex2	chr4	89276738	G	*/-C	-C	1del	0.00388028
Tu4, tissue	Cdkn2a-ex2	chr4	89276739	C	-G/-G	-G	1del	0.293517
Tu4, tissue	Cdkn2a-ex2	chr4	89276740	G	*/-G	-G	1del	0.00382601
Tu4, tissue	Cdkn2b	chr4	89310683	C	*/-GAAGCGGTTC	-GAAGCGGTTC	10del	0.015033
Tu4, tissue	Cdkn2b	chr4	89310684	G	*/-AAGCGGTTCA	-AAGCGGTTCA	10del	0.0624547
Tu4, tissue	Cdkn2b	chr4	89310685	A	-AGCGGTTCAG/-AGCGGTTCAG	-AGCGGTTCAG	10del	0.141894
Tu4, tissue	Pten	chr19	32758444	C	*/-ATGACAGCCATCATCAAAG	-ATGACAGCCATCATCAAAG	19del	0.229453
Tu4, tissue	Pten	chr19	32758456	C	*/-AT	-AT	2del	0.0131043
Tu4, tissue	Pten	chr19	32758457	A	-TC/-TC	-TC	2del	0.189345
Tu4, tissue	Rosa26.2	chr6	113068579	G	*/-ATAGTCT	-ATAGTCT	7del	0.0220278
Tu4, tissue	Rosa26.2	chr6	113068580	A	-TAGTCTT/-TAGTCTT	-TAGTCTT	7del	0.307104
Tu4, tissue	Smad4	chr18	73675800	T	*/-GATATGGATT	-GATATGGATT	10del	0.00555094
Tu4, tissue	Smad4	chr18	73675801	G	-ATATGGATTC/-ATATGGATTC	-ATATGGATTC	10del	0.206545
Tu4, tissue	Smad4	chr18	73675802	A	*/-TATGGATTCA	-TATGGATTCA	10del	0.00326157
Tu4, tissue	Trp53	chr11	69587426	T	*/-TTGAAGGCCCAA	-TTGAAGGCCCAA	12del	0.00292116
Tu4, tissue	Trp53	chr11	69587427	T	*/-TGAAGGCCCAAG	-TGAAGGCCCAAG	12del	0.0019578
Tu4, tissue	Trp53	chr11	69587432	G	*/-GCCCAAGTGAAG	-GCCCAAGTGAAG	12del	0.00194226
Tu4, tissue	Trp53	chr11	69587433	G	*/-CCCAAGTGAAGC	-CCCAAGTGAAGC	12del	0.154293
Tu4, tissue	Trp53	chr11	69587434	C	*/-CCAAGTGAAGCC	-CCAAGTGAAGCC	12del	0.00593555
Tu4, tissue	Trp53	chr11	69587435	C	*/-CAAGTGAAGCCC	-CAAGTGAAGCCC	12del	0.00596662
Tu4, tissue	Trp53	chr11	69587439	G	*/-TGA	-TGA	3del	0.00904316
Tu4, tissue	Trp53	chr11	69587440	T	-GAA/-GAA	-GAA	3del	0.169816
Tu4, tissue	Trp53	chr11	69587441	G	*/-AAG	-AAG	3del	0.00200441
Tu5, cell line	Apc	chr18	34261059	G	+T/+T	+T	1ins	0.983126
Tu5, cell line	Arid1a	chr4	133723007	C	*/-G	-G	1del	0.516235
Tu5, cell line	Arid1b	chr17	5040686	A	-CG/-CG	-CG	2del	0.984055
Tu5, cell line	Arid5b	chr10	68278057	T	-C/-C	-C	1del	0.978201
Tu5, cell line	Pten	chr19	32758456	C	-ATCAA/-ATCAA	-ATCAA	5del	0.951285
Tu5, cell line	Rosa26.2	chr6	113068578	A	*/+G	+G	1ins	0.00296799
Tu5, cell line	Rosa26.2	chr6	113068578	A	*/+T	+T	1ins	0.0124444
Tu5, cell line	Rosa26.2	chr6	113068579	G	*/+C	+A	1ins	0.0254823
Tu5, cell line	Rosa26.2	chr6	113068579	G	*/+T	+T	1ins	0.0291287
Tu5, cell line	Rosa26.2	chr6	113068579	G	+A/+A	+A	1ins	0.835255
Tu5, cell line	Rosa26.2	chr6	113068580	A	*/+C	+C	1ins	0.0260971
Tu5, cell line	Rosa26.2	chr6	113068580	A	*/+G	+C	1ins	0.00224719
Tu5, cell line	Rosa26.2	chr6	113068580	A	*/+T	+T	1ins	0.0287683
Tu5, cell line	Smad4	chr18	73675796	A	*/-TAGT	-TAGT	4del	0.0102847
Tu5, cell line	Smad4	chr18	73675797	T	-AGTG/-AGTG	-AGTG	4del	0.973849
Tu5, tissue	Apc	chr18	34261059	G	*/+T	+T	1ins	0.291368
Tu5, tissue	Arid1a	chr4	133723007	C	*/-G	-G	1del	0.223516
Tu5, tissue	Arid1b	chr17	5040686	A	*/-CG	-CG	2del	0.292567
Tu5, tissue	Arid5b	chr10	68278057	T	*/-C	-C	1del	0.321344
Tu5, tissue	Cdkn2b	chr4	89310534	C	*/-CTGCCTCCCGTCGGGCCCGCACACAGCCAGCACCAGAGGGCTGCCCAGGTGGTGCCCAGTTACAACTCACAGCCGCGGAGGGCACCGCGCTCGTGCGCCCTCTGCCGGTAAGGCCTGGGGACCCTCGCTACCTGGATTGGGCGCCTCCCGAAGCGGTTCAGGGCGTTGGGATCTGCGCCGGCTTCCAGGAGCTGCCGCACCGTCTCCACTTGCCCCCGCGCCGCGGCGGTGGCCAGGCCCGCGTCA	-CTGCCTCCCGTCGGGCCCGCACACAGCCAGCACCAGAGGGCTGCCCAGGTGGTGCCCAGTTACAACTCACAGCCGCGGAGGGCACCGCGCTCGTGCGCCCTCTGCCGGTAAGGCCTGGGGACCCTCGCTACCTGGATTGGGCGCCTCCCGAAGCGGTTCAGGGCGTTGGGATCTGCGCCGGCTTCCAGGAGCTGCCGCACCGTCTCCACTTGCCCCCGCGCCGCGGCGGTGGCCAGGCCCGCGTCA	246del	0.076463
Tu5, tissue	Pten	chr19	32758456	C	*/-ATCAA	-ATCAA	5del	0.268806
Tu5, tissue	Rosa26.2	chr6	113068578	A	*/+T	+T	1ins	0.00522592
Tu5, tissue	Rosa26.2	chr6	113068579	G	*/+C	+A	1ins	0.0110796
Tu5, tissue	Rosa26.2	chr6	113068579	G	*/+T	+T	1ins	0.0121486
Tu5, tissue	Rosa26.2	chr6	113068579	G	*/+A	+A	1ins	0.326586
Tu5, tissue	Rosa26.2	chr6	113068580	A	*/+C	+C	1ins	0.00916233
Tu5, tissue	Rosa26.2	chr6	113068580	A	*/+T	+T	1ins	0.0109778
Tu5, tissue	Smad4	chr18	73675797	T	*/-AGTG	-AGTG	4del	0.289093
Tu6, cell line	Apc	chr18	34261057	A	*/-AG	-AG	2del	0.501101
Tu6, cell line	Apc	chr18	34261058	A	+GT/+GT	+GT	2ins	0.489053
Tu6, cell line	Arid1a	chr4	133723009	G	-C/-C	-C	1del	0.920864
Tu6, cell line	Arid1b	chr17	5040687	C	-G/-G	-G	1del	0.988093
Tu6, cell line	Arid5b	chr10	68278028	A	-CAGCTGGAGCTCCGCTATGCAAATCGGATC/-CAGCTGGAGCTCCGCTATGCAAATCGGATC	-CAGCTGGAGCTCCGCTATGCAAATCGGATC	30del	0.983767
Tu6, cell line	Atm	chr9	53522201	G	-T/-T	-T	1del	0.497532
Tu6, cell line	Pten	chr19	32758452	C	*/-CAT	-CAT	3del	0.409675
Tu6, cell line	Pten	chr19	32758453	C	*/-ATC	-ATC	3del	0.0215008
Tu6, cell line	Pten	chr19	32758454	A	*/-TCA	-TCA	3del	0.0213954
Tu6, cell line	Pten	chr19	32758456	C	*/-ATC	-ATC	3del	0.0151771
Tu6, cell line	Pten	chr19	32758456	C	*/+A	+A	1ins	0.436551
Tu6, cell line	Pten	chr19	32758457	A	*/-TCA	-TCA	3del	0.0155987
Tu6, cell line	Pten	chr19	32758457	A	*/+A	+A	1ins	0.0197091
Tu6, cell line	Pten	chr19	32758457	A	*/+C	+C	1ins	0.0250843
Tu6, cell line	Rosa26.1	chr6	113074488	C	-A/-A	-A	1del	0.924676
Tu6, cell line	Rosa26.2	chr6	113068578	A	*/+T	+T	1ins	0.0261875
Tu6, cell line	Rosa26.2	chr6	113068579	G	+A/+A	+A	1ins	0.903566
Tu6, cell line	Rosa26.2	chr6	113068579	G	*/+T	+A	1ins	0.0340786
Tu6, cell line	Smad4	chr18	73675799	G	-TGAT/-TGAT	-TGAT	4del	0.499254
Tu7, tissue	Apc	chr18	34261056	C	*/-AAG	-AAG	3del	0.100731
Tu7, tissue	Apc	chr18	34261058	A	*/-GTT	-GTT	3del	0.103783
Tu7, tissue	Arid1a	chr4	133722997	T	*/-CCCACCATACGG	-CCCACCATACGG	12del	0.125048
Tu7, tissue	Arid1a	chr4	133723007	C	*/-GG	-GG	2del	0.115253
Tu7, tissue	Arid1b	chr17	5040687	C	*/-G	-G	1del	0.191115
Tu7, tissue	Arid1b	chr17	5040687	C	*/-GGTCCCCCA	-G	1del	0.170856
Tu7, tissue	Arid5b	chr10	68278057	T	*/-C	-C	1del	0.253645
Tu7, tissue	Brca1	chr11	101548944	T	*/-CTGCTACTCATTTGCATGAACAGTAACCACATGAAGAATTCCAGCTGAGTAAACTCTTCTGTTGACTTACCAGATCGGACACTCTAAGATTTTCTGCATAGCATGAAGGACATTTTGTACTTCTTGAATTTGGACGGCAGATAAATCCATTTCTTCCAGTTCCAG	-CTGCTACTCATTTGCATGAACAGTAACCACATGAAGAATTCCAGCTGAGTAAACTCTTCTGTTGACTTACCAGATCGGACACTCTAAGATTTTCTGCATAGCATGAAGGACATTTTGTACTTCTTGAATTTGGACGGCAGATAAATCCATTTCTTCCAGTTCCAG	165del	0.398923
Tu7, tissue	Cdkn2a-ex1b	chr4	89294429	C	*/-TCCGGGA	-TCCGGGA	7del	0.0994114
Tu7, tissue	Cdkn2b	chr4	89310687	G	*/-CGGTT	-CGGTT	5del	0.0940953
Tu7, tissue	Pten	chr19	32758455	T	*/+C	+C	1ins	0.00898566
Tu7, tissue	Pten	chr19	32758456	C	*/+A	+A	1ins	0.059281
Tu7, tissue	Pten	chr19	32758456	C	*/-A	-A	1del	0.00907206
Tu7, tissue	Pten	chr19	32758457	A	*/-T	-T	1del	0.101521
Tu7, tissue	Rosa26.2	chr6	113068576	T	*/-CAG	-CAG	3del	0.00302697
Tu7, tissue	Rosa26.2	chr6	113068577	C	*/-AGA	-AGA	3del	0.119295
Tu7, tissue	Smad4	chr18	73675795	C	*/-ATAGTG	-ATAGTG	6del	0.104522
Tu7, tissue	Smad4	chr18	73675798	A	*/-GT	-GT	2del	0.105386
